# Supplementary material for: Genetically Blocking the Zebrafish Pineal Clock Affects Circadian Behavior
Source: PLoS Genet. 2016 Nov 21;12(11):e1006445. doi: 10.1371/journal.pgen.1006445 (PMC5147766; doi:10.1371/journal.pgen.1006445)
Supplement: S1 Table — (XLSX) [file pgen.1006445.s011.xlsx]

## Sheet: Sheet1
S1 Table. Circadian genes in the pineal gland of Tg(aanat2:EGFP-ΔCLK) fish1
No.	Gene symbol	RefSeq ID	G-factor
1	per1a	NM_001030183	0.96163
2	gfpt2	NM_001033921	0.94738
3	bhlhe41 (dec2)	NM_001039107	0.94355
4	pros1	NM_001077323	0.93716
5	per1b	NM_212439	0.90836
6	pgk1	NM_213387	0.90819
7	irbp	NM_131451	0.88815
8	zgc:92533	NM_001003445	0.8659
9	si:ch211-132b12.7	NM_001045055	0.86268
10	rpe65a	NM_200751	0.86164
11	ldlrap1a	NM_198980	0.86161
12	mkrn4	NM_001128336	0.85809
13	bhlhe40 (dec1)	NM_212679	0.85745
14	rab1a	NM_001007161	0.85027
15	cyp2ad2	NM_152954	0.83845
16	ism1	NM_001012376	0.83722
17	zgc:92480	NM_001003485	0.83146
18	cthl	NM_001005400	0.82941
19	nr1d2b (reverbb2)	NM_131065	0.82885
20	fzd8a	NM_130918	0.82781
21	neu3.2	NM_001003644	0.82322
22	cry3	NM_131786	0.8224
23	cry2a	NM_131791	0.82093
24	lrata	NM_001204131	0.81436
25	cyp2ad6	NM_001082936	0.81148
26	pik3ip1	NM_198374	0.81009
27	cyp27c1	NM_001113337	0.80863
28	phyhd1	NM_001007445	0.80821
29	zgc:162780	NM_001044784	0.80688
1 Identified as circadian by Fourier analysis of mRNA-seq data with 90% true-positive rate
