# Supplementary material for: Genetically Blocking the Zebrafish Pineal Clock Affects Circadian Behavior
Source: PLoS Genet. 2016 Nov 21;12(11):e1006445. doi: 10.1371/journal.pgen.1006445 (PMC5147766; doi:10.1371/journal.pgen.1006445)
Supplement: S2 Table — (XLSX) [file pgen.1006445.s012.xlsx]

## Sheet: Sheet1
S2 Table. Circadian genes in the pineal gland of control Tg(aanat2:EGFP) fish1
No.	Gene symbol	RefSeq ID	G-factor
1	camk2n2	NM_001002642	0.93902
2	cry2a	NM_131791	0.92622
3	nfil3-5 (e4bp4-5)	NM_001197058	0.92579
4	mid1ip1l	NM_213439	0.91614
5	per1b	NM_212439	0.9154
6	ctsl1a	NM_212584	0.9112
7	irbp	NM_131451	0.90936
8	arntl2 (bmal2)	NM_131578	0.90846
9	cry2b	NM_131792	0.90628
10	cyp27c1	NM_001113337	0.90408
11	si:ch211-132b12.7	NM_001045055	0.9015
12	zgc:92502	NM_001002369	0.8933
13	per1a	NM_001030183	0.89309
14	atxn1a	NM_001044826	0.89185
15	pros1	NM_001077323	0.89093
16	nr1d1 (reverba)	NM_205729	0.89021
17	cyp2p6	NM_200139	0.88861
18	aldh4a1	NM_201158	0.88807
19	dbpa	NM_001197060	0.88633
20	bhlhe41 (dec2)	NM_001039107	0.8846
21	clocka	NM_130957	0.88453
22	fam131a	NM_001114579	0.8842
23	camk1gb	NM_200829	0.88386
24	nr1d2b (reverbb2)	NM_131065	0.88174
25	atp7a	NM_001042720	0.87985
26	per3	NM_131584	0.87703
27	mat1a	NM_199871	0.87597
28	krt15	NM_213523	0.87481
29	zgc:162144	NM_001082979	0.87288
30	tgif1	NM_199567	0.87269
31	zgc:113006	NM_001013555	0.87155
32	filip1l	NM_001110486	0.86922
33	mknk2a	NM_212723	0.86902
34	myh9a	NM_001098177	0.86738
35	cry4	NM_131787	0.8662
36	rpe65a	NM_200751	0.86528
37	ptprb	NM_001199134	0.86447
38	arg2	NM_199611	0.86344
39	opn6a	NM_001079657	0.86319
40	smad3a	NM_131571	0.86278
41	nop56	NM_201217	0.86151
42	nfil3-2 (e4bp4-2)	NM_001197065	0.86135
43	hip1	NM_001166205	0.86076
44	pgk1	NM_213387	0.86076
45	fam73a	NM_001006090	0.86074
46	nucb2a	NM_201493	0.8602
47	rorab	NM_201067	0.86014
48	aanat2	NM_131411	0.85808
49	cul1b	NM_213495	0.85782
50	pik3r2	NM_212822	0.85747
51	mylipb	NM_001080022	0.85659
52	utp3	NM_001004595	0.85231
53	si:dkey-239i20.4	NM_001044834	0.85162
54	eepd1	NM_205759	0.84971
55	aldoaa	NM_194377	0.84952
56	her8a	NM_199624	0.84818
57	zgc:162232	NM_001110477	0.8478
58	cdc14aa	NM_201149	0.84521
59	slain2	NM_001044846	0.84483
60	dtx1	NM_001127308	0.84382
61	phyhd1	NM_001007445	0.84118
62	prnp	NM_205586	0.84068
63	dhrs9	NM_199609	0.83964
64	cry3	NM_131786	0.83956
65	tsta3	NM_001008620	0.83879
66	zfp36l1b	NM_199649	0.83613
67	cry-dash	NM_205686	0.83613
68	lrata	NM_001204131	0.83444
69	col8a2	NM_001082901	0.83409
70	rbm19	NM_198915	0.83217
71	rorca	NM_001082819	0.83184
72	clic1	NM_212682	0.83157
73	sh3gl2	NM_201116	0.83071
74	letm1	NM_001045208	0.83051
75	fus	NM_201083	0.8295
76	ldhd	NM_199873	0.82601
77	gsto2	NM_001007372	0.82236
78	etv5a	NM_001126461	0.82214
79	clockb	NM_178295	0.82142
80	gnl3	NM_001002297	0.81957
81	rabggtb	NM_213112	0.81941
82	ttll6	NM_001105524	0.81893
83	usp54a	NM_001201566	0.8189
84	slc25a33	NM_213157	0.81853
85	trim36	NM_213528	0.81807
86	dopey2	NM_200610	0.81697
87	sqrdl	NM_001017881	0.81665
88	cthl	NM_001005400	0.81602
89	dcaf12	NM_001077580	0.81566
90	nat10	NM_200644	0.81556
91	gfap	NM_131373	0.8147
92	cyp11c1	NM_001080204	0.81407
93	sept4a	NM_001037379	0.81312
94	odc1	NM_131801	0.81195
95	slc2a1a	NM_001039808	0.81172
96	zgc:109949	NM_001020730	0.81146
97	phc2b	NM_201202	0.81092
98	bms1l	NM_001111150	0.81034
99	csnk1da	NM_199583	0.80964
100	mat2ab	NM_001014296	0.80946
101	nlgn3a	NM_001166332	0.80941
102	acbd5a	NM_001020647	0.80898
103	fth1b	NM_001004562	0.80756
104	fbxo25	NM_205724	0.80367
105	mycb	NM_200172	0.8023
106	cdc14ab	NM_001128538	0.8019
107	zgc:65987	NM_200567	0.80075
108	aclya	NM_001002649	0.80069
109	bhlhe40 (dec1)	NM_212679	0.80061
110	pfkmb	NM_001089417	0.80001
111	gnl1	NM_001077253	0.79937
112	ctsz	NM_001006043	0.79937
113	acadm	NM_213010	0.79827
114	asb5	NM_001017753	0.79765
115	mdh1b	NM_199969	0.7958
116	ldhba	NM_131247	0.79536
117	abcb4	NM_001114583	0.79421
118	zgc:194398	NM_001135142	0.79365
119	kalrnb	NM_001040393	0.79314
120	tob1a	NM_198363	0.792
121	slc1a8b	NM_001190816	0.7911
122	ppp1r13ba	NM_001204257	0.78971
123	ccna2	NM_152949	0.78818
124	si:ch1073-204j4.2	NM_001200020	0.78783
125	ppat	NM_001082877	0.78783
126	zgc:154093	NM_001077731	0.7875
127	cspg5b	NM_001044892	0.78711
128	zgc:152911	NM_001077584	0.78549
129	fam13b	NM_001123011	0.7854
130	sap130a	NM_001098777	0.78519
131	poldip2	NM_212714	0.78515
132	hspa9	NM_201326	0.78465
133	pcdh1g11	NM_001024111	0.78428
134	bcdo2l	NM_131799	0.78424
135	dennd4a	NM_001080989	0.78295
136	zgc:112334	NM_001033591	0.78259
137	pgm1	NM_201025	0.78257
138	bccip	NM_001013475	0.78134
139	zgc:101040	NM_001003588	0.78077
140	pgm2l1	NM_001098485	0.78047
141	mcm5	NM_178436	0.77975
142	cd9a	NM_212619	0.77969
143	pik3r3b	NM_201143	0.77818
144	asap2a	NM_001045207	0.77659
145	si:dkey-77a20.7	NM_001199680	0.77655
146	rpf2	NM_214748	0.77651
147	acap3b	NM_001083015	0.77602
148	slc1a2a	NM_001190305	0.77496
149	tcf3	NM_131094	0.77494
150	pkma	NM_199333	0.77486
151	comtb	NM_001083843	0.77429
152	pcm1	NM_001115123	0.77428
153	LOC570267	NM_001123301	0.77138
154	entpd1	NM_001003545	0.77108
155	zgc:110782	NM_001013485	0.77101
156	LOC563601	NM_001045022	0.76813
157	tmx3	NM_001020557	0.76712
158	dbpb	NM_001197062	0.76643
159	zgc:92746	NM_001002572	0.76635
160	zgc:110626	NM_001017889	0.76507
161	hdac3	NM_200990	0.76376
162	LOC100002676	NM_001145704	0.76353
163	smad7	NM_175082	0.76305
164	arntl1a (bmal1a)	NM_131577	0.76212
165	stk11	NM_001017839	0.76154
166	trim3b	NM_001080168	0.76143
167	zgc:162945	NM_001128809	0.76124
168	aldh1a2	NM_131850	0.75908
169	tat	NM_001077554	0.75892
170	rhoub	NM_001017784	0.75881
171	zgc:171765	NM_001103117	0.75859
172	zgc:73371	NM_212881	0.75769
173	naa15b	NM_203321	0.75739
174	mmrn2a	NM_001145706	0.75726
175	cdh2	NM_131081	0.75715
176	cyp2p7	NM_001083049	0.75686
177	etfdh	NM_001004598	0.7565
178	tmem229b	NM_001076673	0.75586
179	hsf2	NM_131867	0.75586
180	si:dkey-238o13.4	NM_001099999	0.75555
181	eif4bb	NM_214718	0.75434
182	nmd3	NM_001013569	0.75398
183	zgc:101722	NM_001008630	0.75334
184	dedd1	NM_131602	0.75313
185	bco2a	NM_001040312	0.75181
186	cry1a	NM_001077297	0.75147
187	cuedc1a	NM_001077461	0.75117
188	cyp2ad3	NM_001025554	0.74956
189	tbl1x	NM_001082994	0.74949
190	zgc:195027	NM_001130634	0.74924
191	itgav	NM_001033721	0.74906
192	nfil3-6 (e4bp4-6)	NM_001002218	0.74836
193	cry1b	NM_131790	0.74766
194	kera	NM_001025548	0.74708
195	fabp11b	NM_001020558	0.74683
196	arl8ba	NM_205566	0.74677
197	ifitm1	NM_001110287	0.74503
198	zgc:165344	NM_001100137	0.74445
199	magi2	NM_001122611	0.7436
200	lztfl1	NM_199587	0.74292
201	tma16	NM_001177745	0.7411
202	rimkla	NM_001004554	0.73991
203	mcm4	NM_198913	0.73989
204	zgc:153332	NM_001076625	0.73964
205	zgc:92392	NM_214803	0.73889
206	zgc:162780	NM_001044784	0.73825
207	bzw2	NM_200918	0.73811
208	dusp12	NM_001025177	0.73792
209	zgc:153018	NM_001076639	0.73779
210	tspan3b	NM_001082866	0.73644
211	bmper	NM_001020487	0.73638
212	nr2e3	NM_001007368	0.7358
213	gnb3b	NM_213202	0.73554
214	ndufs1	NM_001007765	0.73437
215	sox12	NM_001030278	0.73421
216	ndrg1b	NM_200692	0.73402
217	ube2a	NM_201273	0.73396
218	slc6a13	NM_001004533	0.7339
219	jhdm1db	NM_001202419	0.73388
220	guk1b	NM_200724	0.73374
221	tra2b	NM_201197	0.73366
222	zbtb16a	NM_199635	0.73353
223	myo6b	NM_001004110	0.73352
224	LOC565335	NM_001128344	0.73317
225	lmf2a	NM_001128764	0.73292
226	nfil3 (e4bp4-1)	NM_001004120	0.7329
227	adcy1b	NM_001168350	0.73227
228	zgc:113045	NM_001172683	0.7321
229	zgc:103511	NM_001013534	0.73187
230	igf1ra	NM_152968	0.73152
231	dnaja2l	NM_212665	0.72997
232	tagln2	NM_201576	0.72986
233	zgc:193593	NM_001128717	0.7293
234	csnk1g2a	NM_001024379	0.72882
235	pdcd4b	NM_198978	0.72854
236	tigara	NM_001039836	0.72778
237	ints3	NM_001044932	0.72776
238	pex11a	NM_001103120	0.7276
239	hmgcl	NM_201215	0.72717
240	rnf144ab	NM_001002727	0.72707
241	zgc:110182	NM_001017837	0.72689
242	cdh17	NM_194422	0.7268
243	tmem165	NM_212683	0.72625
244	bnip3la	NM_001012242	0.72575
245	adssl1	NM_214820	0.72544
246	txndc17	NM_001003456	0.72499
247	mknk2b	NM_194402	0.72362
248	cdc34b	NM_001002688	0.72356
249	guca1a	NM_131870	0.72305
250	fam214a	NM_001202420	0.72156
251	csnk1db	NM_213250	0.72142
252	efhd2	NM_001045211	0.72135
253	grk1b	NM_001017711	0.7211
254	npas2 (clock2)	NM_178299	0.72105
255	psmg2	NM_213032	0.72092
256	dyrk1b	NM_001168265	0.72064
257	zgc:73347	NM_213020	0.72031
258	pc	NM_131550	0.72024
259	cat	NM_130912	0.72017
260	tmem175	NM_001100075	0.71985
261	gabrr1	NM_001025553	0.71968
262	mbnl3	NM_001112675	0.71922
263	si:ch211-283h6.6	NM_001171066	0.71906
264	gpt2	NM_001098757	0.71821
265	bmp2k	NM_001193540	0.71809
266	rbpja	NM_198878	0.71801
267	ldlrap1a	NM_198980	0.71706
268	smad1	NM_131356	0.71574
269	clcn1a	NM_001082910	0.71545
270	zgc:193751	NM_001130653	0.71535
271	p4ha1b	NM_214691	0.71467
272	fam110b	NM_001025174	0.71413
273	h2afx	NM_201073	0.71369
274	LOC100000576	NM_001201361	0.71349
275	ankhb	NM_194370	0.71345
276	ptpn13	NM_001089543	0.71329
277	krt8	NM_200080	0.71276
278	crk	NM_001003628	0.71258
279	atf7b	NM_001025549	0.71242
280	ldha	NM_131246	0.7123
281	c21orf59	NM_200088	0.71217
282	nol8	NM_001080202	0.71171
283	cxcr7b	NM_001083832	0.71162
284	plin2	NM_001030262	0.7106
285	nr3c2	NM_001100403	0.70979
286	stk24b	NM_213477	0.70977
287	agpat3	NM_213425	0.70943
288	tyro3	NM_131432	0.70881
289	nlk1	NM_212956	0.70864
290	tmem2	NM_001099449	0.70751
1 Identified as circadian by Fourier analysis of mRNA-seq data with 90% true-positive rate
